# Supplementary material for: Template Entrance Channel as Possible Allosteric Inhibition and Resistance Site for Quinolines Tricyclic Derivatives in RNA Dependent RNA Polymerase of Bovine Viral Diarrhea Virus
Source: Pharmaceuticals (Basel). 2023 Mar 1;16(3):376. doi: 10.3390/ph16030376 (PMC10058290; doi:10.3390/ph16030376)
Supplement: Supplementary file 1 [file pharmaceuticals-16-00376-s001.zip]

Archive with 1 entries (1 files):
- pharmaceuticals-2213650-supplementary.pdf
